# Supplementary material for: No-Go Decay mRNA cleavage in the ribosome exit tunnel produces 5′-OH ends phosphorylated by Trl1
Source: Nat Commun. 2020 Jan 8;11:122. doi: 10.1038/s41467-019-13991-9 (PMC6949252; doi:10.1038/s41467-019-13991-9)
Supplement: Supplementary file 4 — Source Data [file 41467_2019_13991_MOESM4_ESM.xlsx]

## Sheet: fig1c prA probe
	northern blot probe prA

## Sheet: fig1b prA probe
northern blot probe prA

## Sheet: fig1b prB probe
	northern blot probe prB

## Sheet: fig1b prc probe
northern blot probe prC

## Sheet: fig1b SCR1probe
	northern blot probe SCR1
	SCR1 probe

## Sheet: fig1c 5S probe
	northern blot probe 5S

## Sheet: fig1d prA primer
	prA primer extension

## Sheet: fig1e Exp1 prA probe
		northern blot probe prA

## Sheet: fig1e Exp2 prA prob
		northern blot probe prA

## Sheet: fig1e Exp3 prA prob
	northern blot probe prA

[truncated: 51 more sheets: fig1e 25S 18S, fig1e Profil 1 , fig1e Profil 2 , fig1e Profil 3 , fig1f polysome all data, fig2a prA probe , fig2a 5S probe, fig2b prA probe, fig2b 5S probe, fig3a prA probe, fig3a 5S probe, fig3a 5.8S probe, fig3c , fig4b prA probe, fig4b prG probe, fig4B 5S probe, fig4c , fig5a prA probe, fig5a 5S probe, fig. 5b calcul related fig. 5a …]
